# Supplementary material for: Clinical and genomic assessment of PD-L1 SP142 expression in triple-negative breast cancer
Source: Breast Cancer Res Treat. 2021 Mar 26;188(1):165–78. doi: 10.1007/s10549-021-06193-9 (PMC8233296; doi:10.1007/s10549-021-06193-9)
Supplement: Supplementary file 6 — Supplementary file6 (XLSX 52 kb) [file 10549_2021_6193_MOESM6_ESM.xlsx]

## Sheet: Supplementary Table_2
Supplementary Table 2. Function enrichment analysis of the SP142 signature
Index	Term	Count	%	PValue	Genes	List Total	Pop Hits	Pop Total	Fold Enrichment	Bonferroni	Benjamini	FDR
1	GO:0006955~immune response	56	62.9213	1.43955e-37	IGHG1, IGLV1-40, IGLC7, IGLV1-44, CXCL11, IGHM, HLA-DMA, CXCL10, NLRC5, TRAC, KLHL6, IGLV2-23, MS4A1, MX1, IGLL5, POU2AF1, GBP5, HLA-C, GZMB, HLA-B, TRBC1, HLA-DQA1, HLA-F, CD84, IGKV1-5, IGHD, IGKV4-1, CTSC, BTN3A2, GBP2, GBP1, LCP2, HLA-DRA, HLA-DQB1, IFIH1, IFITM1, CXCL9, CCL8, IL32, IL7R, IGLV3-19, TAP1, IGHA1, IL2RG, XAF1, IGKC, ZBP1, FYB, PTPRC, SAMHD1, SLAMF7, IDO1, STAT1, AIM2, IFIT3, CXC…	83	1551	16792	7.30467	2.46884e-34	2.46884e-34	2.43062e-34
2	GO:0002376~immune system process	63	70.7865	3.12363e-35	IGLV1-40, IGHG1, IGLV1-44, IGLC7, IFI44L, IGHM, CXCL11, HLA-DMA, CXCL10, CD47, NLRC5, TRAC, KLHL6, IGLV2-23, MS4A1, MX1, IGLL5, POU2AF1, GBP5, HLA-C, GZMB, HLA-B, TRBC1, HLA-DQA1, HLA-F, CD84, IGKV1-5, IGHD, IGKV4-1, CTSC, BTN3A2, GBP2, GBP1, LCP2, HLA-DRA, HLA-DQB1, IFIH1, IFITM1, CXCL9, CCL8, IL32, IL7R, IGLV3-19, TAP1, IGHA1, IL2RG, XAF1, IGKC, ZBP1, FYB, PTPRC, IKZF3, PLEK, SELL, HCLS1, SAMHD…	83	2465	16792	5.17068	5.35702e-32	2.67851e-32	5.27409e-32
3	GO:0002682~regulation of immune system process	47	52.809	6.55182e-29	IGLV1-40, HLA-DQB1, IGHG1, IFIH1, IGLV1-44, IFITM1, IGLC7, CXCL9, CCL8, IL7R, IGHM, CXCL11, CXCL10, CD47, NLRC5, IGLV3-19, TRAC, KLHL6, IGLV2-23, TAP1, IGHA1, IGKC, IGLL5, FYB, PTPRC, IKZF3, GBP5, SELL, HCLS1, SAMHD1, HLA-C, HLA-B, SLAMF7, IDO1, TRBC1, STAT1, HLA-DQA1, AIM2, HLA-F, CD84, IGKV1-5, CXCL13, IGHD, IGKV4-1, GBP1, HLA-DRA, LCP2	83	1378	16792	6.90038	1.12364e-25	3.74546e-26	1.10624e-25
4	GO:0050776~regulation of immune response	39	43.8202	1.29842e-26	IGLV1-40, HLA-DQB1, IGHG1, IFIH1, IGLV1-44, IFITM1, IGLC7, IL7R, IGHM, NLRC5, IGLV3-19, TRAC, KLHL6, IGLV2-23, IGHA1, IGKC, IGLL5, FYB, PTPRC, GBP5, SELL, SAMHD1, HLA-C, HLA-B, IDO1, SLAMF7, TRBC1, STAT1, HLA-DQA1, AIM2, HLA-F, CD84, IGKV1-5, CXCL13, IGHD, IGKV4-1, GBP1, LCP2, HLA-DRA	83	912	16792	8.65155	2.22679e-23	5.56698e-24	2.19232e-23
5	GO:0002684~positive regulation of immune system process	39	43.8202	8.30218e-26	IGLV1-40, HLA-DQB1, IGHG1, IFIH1, IGLV1-44, IGLC7, CXCL9, CCL8, IL7R, IGHM, CXCL11, CXCL10, CD47, NLRC5, IGLV3-19, TRAC, KLHL6, IGLV2-23, TAP1, IGHA1, IGKC, IGLL5, FYB, PTPRC, GBP5, HCLS1, HLA-B, IDO1, TRBC1, HLA-DQA1, AIM2, CD84, IGKV1-5, CXCL13, IGHD, IGKV4-1, GBP1, LCP2, HLA-DRA	83	960	16792	8.21898	1.42382e-22	2.84765e-23	1.40178e-22
6	GO:0002252~immune effector process	35	39.3258	6.81014e-25	IGLV1-40, HLA-DQB1, IGHG1, IFIH1, IGLV1-44, IFITM1, IGLC7, CXCL9, IFI44L, IL7R, IGHM, CXCL10, CD47, NLRC5, IGLV3-19, IGLV2-23, IGHA1, IGKC, MX1, IGLL5, PTPRC, SAMHD1, GZMB, HLA-B, SLAMF7, STAT1, AIM2, IFIT3, CD84, IGKV1-5, IGHD, IGKV4-1, CTSC, BTN3A2, GBP1	83	742	16792	9.54308	1.16794e-21	1.94657e-22	1.14986e-21
7	GO:0006952~defense response	43	48.3146	8.83199e-23	HLA-DQB1, IGHG1, IFIH1, IFITM1, IGLC7, CXCL9, CCL8, IFI44L, IL32, IGHM, CXCL11, CXCL10, CD47, NLRC5, TAP1, IGHA1, XAF1, IGKC, MX1, IGLL5, ZBP1, PTPRC, GBP5, LYZ, SAMHD1, HLA-C, GZMB, HLA-B, SLAMF7, IDO1, STAT1, HLA-DQA1, AIM2, PLAC8, HLA-F, CD84, IFIT3, APOL3, CXCL13, IGHD, GBP2, GBP1, HLA-DRA	83	1518	16792	5.73088	1.51469e-19	2.16384e-20	1.49124e-19
8	GO:0050778~positive regulation of immune response	29	32.5843	5.45891e-19	IGHG1, HLA-DQB1, IGLV1-40, IFIH1, IGLC7, IGLV1-44, IGHM, NLRC5, IGLV3-19, KLHL6, TRAC, IGLV2-23, IGHA1, IGKC, IGLL5, FYB, PTPRC, GBP5, IDO1, HLA-B, TRBC1, AIM2, HLA-DQA1, IGKV1-5, IGHD, IGKV4-1, GBP1, LCP2, HLA-DRA	83	684	16792	8.57761	9.36203e-16	1.17025e-16	9.21709e-16
9	GO:0002429~immune response-activating cell surface receptor signaling pathway	23	25.8427	2.29604e-18	IGLV1-40, FYB, IGHG1, HLA-DQB1, PTPRC, IGLV1-44, IGLC7, TRBC1, IGHM, HLA-DQA1, IGLV3-19, IGKV1-5, KLHL6, TRAC, IGLV2-23, IGHD, IGHA1, IGKV4-1, IGKC, IGLL5, GBP1, HLA-DRA, LCP2	83	367	16792	12.679	3.9377e-15	4.37523e-16	3.87674e-15
10	GO:0002250~adaptive immune response	24	26.9663	2.54111e-18	IGLV1-40, HLA-DQB1, IGHG1, PTPRC, IGLV1-44, IGLC7, HLA-B, SLAMF7, IL7R, IGHM, CD84, IGLV3-19, IGKV1-5, KLHL6, IGLV2-23, CXCL13, IGHD, TAP1, IGHA1, IGKV4-1, CTSC, IGKC, IGLL5, BTN3A2	83	420	16792	11.5608	4.35801e-15	4.35801e-16	4.29054e-15
11	GO:0002449~lymphocyte mediated immunity	21	23.5955	4.64278e-18	IGHG1, HLA-DQB1, IGLV1-40, PTPRC, IGLV1-44, IGLC7, GZMB, HLA-B, SLAMF7, IGHM, IL7R, IGLV3-19, IGKV1-5, IGLV2-23, IGHD, IGHA1, IGKV4-1, CTSC, IGKC, IGLL5, BTN3A2	83	285	16792	14.9073	7.96237e-15	7.23852e-16	7.8391e-15
12	GO:0002460~adaptive immune response based on somatic recombination of immune receptors built from immunoglobulin superfamily domains	21	23.5955	4.97311e-18	IGHG1, HLA-DQB1, IGLV1-40, PTPRC, IGLV1-44, IGLC7, HLA-B, IGHM, IL7R, IGLV3-19, IGKV1-5, KLHL6, IGLV2-23, CXCL13, IGHD, IGHA1, IGKV4-1, CTSC, IGKC, IGLL5, BTN3A2	83	286	16792	14.8552	8.52889e-15	7.10741e-16	8.39685e-15
13	GO:0045087~innate immune response	30	33.7079	9.44607e-18	IGHG1, HLA-DQB1, IFIH1, IFITM1, IGLC7, CCL8, IGHM, NLRC5, IGHA1, XAF1, IGKC, MX1, IGLL5, ZBP1, GBP5, SAMHD1, HLA-C, GZMB, HLA-B, SLAMF7, STAT1, AIM2, HLA-DQA1, HLA-F, IFIT3, CD84, IGHD, GBP2, GBP1, HLA-DRA	83	836	16792	7.26004	1.62e-14	1.24615e-15	1.59492e-14
14	GO:0002768~immune response-regulating cell surface receptor signaling pathway	23	25.8427	1.35395e-17	IGLV1-40, FYB, IGHG1, HLA-DQB1, PTPRC, IGLV1-44, IGLC7, TRBC1, IGHM, HLA-DQA1, IGLV3-19, IGKV1-5, KLHL6, TRAC, IGLV2-23, IGHD, IGHA1, IGKV4-1, IGKC, IGLL5, GBP1, HLA-DRA, LCP2	83	399	16792	11.6622	2.32203e-14	1.65859e-15	2.28608e-14
15	GO:0002443~leukocyte mediated immunity	22	24.7191	2.11427e-17	IGLV1-40, IGHG1, HLA-DQB1, PTPRC, IGLV1-44, IGLC7, GZMB, HLA-B, SLAMF7, IGHM, IL7R, CD84, IGLV3-19, IGKV1-5, IGLV2-23, IGHD, IGHA1, IGKV4-1, CTSC, IGKC, IGLL5, BTN3A2	83	356	16792	12.5025	3.62598e-14	2.41732e-15	3.56984e-14
16	GO:0002253~activation of immune response	25	28.0899	7.26468e-17	IGHG1, HLA-DQB1, IGLV1-40, IFIH1, IGLC7, IGLV1-44, IGHM, IGLV3-19, KLHL6, TRAC, IGLV2-23, IGHA1, IGKC, IGLL5, FYB, PTPRC, TRBC1, AIM2, HLA-DQA1, IGKV1-5, IGHD, IGKV4-1, LCP2, HLA-DRA, GBP1	83	550	16792	9.19606	1.90403e-13	1.18794e-14	1.88738e-13
17	GO:0043207~response to external biotic stimulus	29	32.5843	8.04789e-17	IGHG1, IFIH1, IFITM1, IGLC7, CXCL9, CCL8, IFI44L, CXCL11, IGHM, CXCL10, CD47, NLRC5, IGHA1, IGKC, MX1, IGLL5, PTPRC, LYZ, SAMHD1, IFI44, HLA-B, IDO1, STAT1, AIM2, PLAC8, IFIT3, CXCL13, IGHD, GBP1	83	829	16792	7.0773	1.90403e-13	1.12133e-14	1.88738e-13
18	GO:0051707~response to other organism	29	32.5843	8.04789e-17	IGHG1, IFIH1, IFITM1, IGLC7, CXCL9, CCL8, IFI44L, CXCL11, IGHM, CXCL10, CD47, NLRC5, IGHA1, IGKC, MX1, IGLL5, PTPRC, LYZ, SAMHD1, IFI44, HLA-B, IDO1, STAT1, AIM2, PLAC8, IFIT3, CXCL13, IGHD, GBP1	83	829	16792	7.0773	1.90403e-13	1.12133e-14	1.88738e-13
19	GO:0002757~immune response-activating signal transduction	24	26.9663	1.06257e-16	IGLV1-40, FYB, IGHG1, HLA-DQB1, PTPRC, IFIH1, IGLV1-44, IGLC7, TRBC1, IGHM, HLA-DQA1, IGLV3-19, IGKV1-5, KLHL6, TRAC, IGLV2-23, IGHD, IGHA1, IGKV4-1, IGKC, IGLL5, GBP1, HLA-DRA, LCP2	83	498	16792	9.75004	1.90403e-13	1.05471e-14	1.88738e-13
20	GO:0009607~response to biotic stimulus	29	32.5843	3.01937e-16	IGHG1, IFIH1, IFITM1, IGLC7, CXCL9, CCL8, IFI44L, CXCL11, IGHM, CXCL10, CD47, NLRC5, IGHA1, IGKC, MX1, IGLL5, PTPRC, LYZ, SAMHD1, IFI44, HLA-B, IDO1, STAT1, AIM2, PLAC8, IFIT3, CXCL13, IGHD, GBP1	83	873	16792	6.7206	5.7121e-13	3.0087e-14	5.66214e-13
21	GO:0002764~immune response-regulating signaling pathway	24	26.9663	4.25932e-16	IGLV1-40, FYB, IGHG1, HLA-DQB1, PTPRC, IFIH1, IGLV1-44, IGLC7, TRBC1, IGHM, HLA-DQA1, IGLV3-19, IGKV1-5, KLHL6, TRAC, IGLV2-23, IGHD, IGHA1, IGKV4-1, IGKC, IGLL5, GBP1, HLA-DRA, LCP2	83	531	16792	9.1441	7.61613e-13	3.80806e-14	7.54952e-13
22	GO:0019221~cytokine-mediated signaling pathway	24	26.9663	1.17124e-15	HLA-DQB1, PTPRC, IFITM1, CXCL9, SAMHD1, CCL8, HLA-C, HLA-B, CXCL11, IL7R, STAT1, HLA-DQA1, AIM2, CXCL10, HLA-F, IFIT3, NLRC5, CXCL13, IL2RG, XAF1, MX1, GBP2, GBP1, HLA-DRA	83	554	16792	8.76447	2.09444e-12	9.9698e-14	2.06501e-12
23	GO:0098542~defense response to other organism	23	25.8427	1.28715e-15	IGHG1, PTPRC, IFIH1, IFITM1, IGLC7, CXCL9, LYZ, SAMHD1, IFI44L, IGHM, STAT1, AIM2, CXCL10, PLAC8, IFIT3, NLRC5, CXCL13, IGHD, IGHA1, IGKC, MX1, IGLL5, GBP1	83	494	16792	9.41944	2.28484e-12	1.03806e-13	2.25375e-12
24	GO:0071345~cellular response to cytokine stimulus	26	29.2135	2.05888e-15	HLA-DQB1, IFITM1, CXCL9, CCL8, CXCL11, IL7R, CXCL10, NLRC5, IL2RG, XAF1, MX1, PTPRC, GBP5, HCLS1, SAMHD1, HLA-C, HLA-B, STAT1, AIM2, HLA-DQA1, HLA-F, IFIT3, CXCL13, GBP2, GBP1, HLA-DRA	83	706	16792	7.45063	3.61766e-12	1.57319e-13	3.56382e-12
25	GO:0048584~positive regulation of response to stimulus	40	44.9438	2.29817e-15	IGLV1-40, HLA-DQB1, IGHG1, IFIH1, IGLV1-44, IGLC7, CXCL9, CCL8, IGHM, CXCL11, CXCL10, CD47, NLRC5, IGLV3-19, TRAC, KLHL6, IGLV2-23, IGHA1, IGKC, IGLL5, FYB, PTPRC, GBP5, PLEK, HCLS1, GZMB, HLA-B, IDO1, TRBC1, HLA-DQA1, AIM2, APOL3, IGKV1-5, CXCL13, IGHD, IGKV4-1, CTSC, GBP1, LCP2, HLA-DRA	83	2030	16792	3.98647	3.99847e-12	1.66644e-13	3.94129e-12
26	GO:0007166~cell surface receptor signaling pathway	45	50.5618	3.32007e-15	IGLV1-40, HLA-DQB1, IGHG1, IGLV1-44, IFITM1, IGLC7, CXCL9, CCL8, CD53, IL7R, IGHM, CXCL11, CXCL10, CD47, NLRC5, IGLV3-19, TRAC, KLHL6, IGLV2-23, IGHA1, IL2RG, XAF1, IGKC, MX1, IGLL5, FYB, PTPRC, PLEK, SAMHD1, HLA-C, HLA-B, TRBC1, STAT1, HLA-DQA1, AIM2, HLA-F, IFIT3, IGKV1-5, CXCL13, IGHD, IGKV4-1, GBP2, GBP1, LCP2, HLA-DRA	83	2669	16792	3.41105	5.7121e-12	2.28484e-13	5.62883e-12
27	GO:0002455~humoral immune response mediated by circulating immunoglobulin	14	15.7303	7.68459e-15	IGHG1, HLA-DQB1, IGLV1-40, IGLC7, IGLV1-44, IGHM, IGLV3-19, IGKV1-5, IGLV2-23, IGHD, IGHA1, IGKV4-1, IGKC, IGLL5	83	112	16792	25.2892	1.31378e-11	5.05262e-13	1.29341e-11
28	GO:0050851~antigen receptor-mediated signaling pathway	17	19.1011	1.48952e-14	FYB, IGHG1, HLA-DQB1, PTPRC, IGLC7, TRBC1, IGHM, HLA-DQA1, KLHL6, TRAC, IGHD, IGHA1, IGKC, IGLL5, GBP1, LCP2, HLA-DRA	83	228	16792	15.0848	2.5514e-11	9.44911e-13	2.51243e-11
29	GO:0034097~response to cytokine	26	29.2135	3.72978e-14	HLA-DQB1, IFITM1, CXCL9, CCL8, CXCL11, IL7R, CXCL10, NLRC5, IL2RG, XAF1, MX1, PTPRC, GBP5, HCLS1, SAMHD1, HLA-C, HLA-B, STAT1, AIM2, HLA-DQA1, HLA-F, IFIT3, CXCL13, GBP2, GBP1, HLA-DRA	83	802	16792	6.55878	6.39755e-11	2.28484e-12	6.2983e-11
30	GO:0006958~complement activation, classical pathway	13	14.6067	5.23283e-14	IGLV1-40, IGHG1, IGLC7, IGLV1-44, IGHM, IGKV1-5, IGLV3-19, IGLV2-23, IGHD, IGHA1, IGKV4-1, IGKC, IGLL5	83	99	16792	26.5664	8.96799e-11	3.09242e-12	8.8296e-11
31	GO:0048583~regulation of response to stimulus	50	56.1798	8.13764e-14	IGHG1, IGLV1-40, IGLC7, IGLV1-44, CXCL11, IGHM, CXCL10, NLRC5, CD47, TRAC, KLHL6, IGLV2-23, IGLL5, GBP5, GZMB, HLA-C, HLA-B, TRBC1, HLA-DQA1, HLA-F, CD84, IGKV1-5, IGHD, IGKV4-1, CTSC, LCP2, HLA-DRA, GBP1, HLA-DQB1, IFIH1, IFITM1, CXCL9, CCL8, IL7R, IGLV3-19, IGHA1, IGKC, FYB, PTPRC, PLEK, SELL, HCLS1, SAMHD1, IDO1, SLAMF7, STAT1, AIM2, APOL3, CDC42SE2, CXCL13	83	3636	16792	2.78209	1.39566e-10	4.65217e-12	1.37401e-10
32	GO:0050896~response to stimulus	73	82.0225	2.7611e-13	IGLV1-40, IGHG1, IGLV1-44, IGLC7, GABBR1, IFI44L, CD53, IGHM, CXCL11, HLA-DMA, CXCL10, CD47, NLRC5, TRAC, KLHL6, IGLV2-23, MS4A1, MX1, IGLL5, POU2AF1, GBP5, DTX3L, LYZ, HLA-C, IFI44, GZMB, HLA-B, TRBC1, HLA-DQA1, HLA-F, CD84, IGKV1-5, IGHD, IGKV4-1, CTSC, BTN3A2, GBP2, GBP1, HLA-DRA, LCP2, HLA-DQB1, IFIH1, IFITM1, STK17B, CXCL9, CCL8, IL32, SP110, IL7R, IGLV3-19, TAP1, IGHA1, IL2RG, XAF1, IGKC, S…	83	8329	16792	1.77319	4.73533e-10	1.52752e-11	4.66205e-10
33	GO:0006956~complement activation	13	14.6067	4.04913e-13	IGLV1-40, IGHG1, IGLC7, IGLV1-44, IGHM, IGKV1-5, IGLV3-19, IGLV2-23, IGHD, IGHA1, IGKV4-1, IGKC, IGLL5	83	117	16792	22.4793	6.94401e-10	2.17e-11	6.83653e-10
34	GO:0006959~humoral immune response	16	17.9775	9.38806e-13	IGHG1, HLA-DQB1, IGLV1-40, POU2AF1, IGLC7, IGLV1-44, IGHM, IGLV3-19, IGKV1-5, IGLV2-23, IGHD, MS4A1, IGHA1, IGKV4-1, IGKC, IGLL5	83	248	16792	13.0525	1.61005e-09	4.87894e-11	1.58512e-09
35	GO:0016064~immunoglobulin mediated immune response	14	15.7303	1.93953e-12	IGHG1, HLA-DQB1, IGLV1-40, IGLC7, IGLV1-44, IGHM, IGLV3-19, IGKV1-5, IGLV2-23, IGHD, IGHA1, IGKV4-1, IGKC, IGLL5	83	171	16792	16.5637	3.32634e-09	9.78336e-11	3.27485e-09
36	GO:0019724~B cell mediated immunity	14	15.7303	2.25124e-12	IGHG1, HLA-DQB1, IGLV1-40, IGLC7, IGLV1-44, IGHM, IGLV3-19, IGKV1-5, IGLV2-23, IGHD, IGHA1, IGKV4-1, IGKC, IGLL5	83	173	16792	16.3722	3.86081e-09	1.10309e-10	3.80104e-09
37	GO:0071357~cellular response to type I interferon	11	12.3596	2.44257e-12	IFIT3, NLRC5, IFITM1, SAMHD1, HLA-C, XAF1, HLA-B, MX1, STAT1, GBP2, HLA-F	83	74	16792	30.0736	4.18906e-09	1.16363e-10	4.12421e-09
38	GO:0060337~type I interferon signaling pathway	11	12.3596	2.44257e-12	IFIT3, NLRC5, IFITM1, SAMHD1, HLA-C, XAF1, HLA-B, MX1, STAT1, GBP2, HLA-F	83	74	16792	30.0736	4.18906e-09	1.16363e-10	4.12421e-09
39	GO:0034340~response to type I interferon	11	12.3596	4.21186e-12	IFIT3, NLRC5, IFITM1, SAMHD1, HLA-C, XAF1, HLA-B, MX1, STAT1, GBP2, HLA-F	83	78	16792	28.5314	7.22333e-09	1.95225e-10	7.1115e-09
40	GO:0072376~protein activation cascade	13	14.6067	5.81166e-12	IGLV1-40, IGHG1, IGLC7, IGLV1-44, IGHM, IGKV1-5, IGLV3-19, IGLV2-23, IGHD, IGHA1, IGKV4-1, IGKC, IGLL5	83	146	16792	18.0142	9.96704e-09	2.62291e-10	9.81273e-09
41	GO:0006950~response to stress	47	52.809	1.60191e-11	HLA-DQB1, IGHG1, IFIH1, IFITM1, IGLC7, CXCL9, CCL8, IFI44L, IL32, IGHM, CXCL11, CXCL10, CD47, NLRC5, TAP1, IGHA1, XAF1, IGKC, MX1, IGLL5, ZBP1, PTPRC, GBP5, PLEK, DTX3L, LYZ, SAMHD1, HLA-C, GZMB, HLA-B, DOCK8, SLAMF7, IDO1, STAT1, HLA-DQA1, AIM2, PLAC8, HLA-F, CD84, IFIT3, APOL3, CXCL13, IGHD, GBP2, GBP1, HLA-DRA, LCP2	83	3677	16792	2.586	2.74727e-08	7.04429e-10	2.70474e-08
42	GO:0034341~response to interferon-gamma	13	14.6067	1.85351e-11	HLA-DQB1, NLRC5, GBP5, IFITM1, CCL8, HLA-C, HLA-B, STAT1, GBP2, HLA-DQA1, HLA-DRA, GBP1, HLA-F	83	161	16792	16.3359	3.17876e-08	7.94691e-10	3.12955e-08
43	GO:0050865~regulation of cell activation	19	21.3483	2.59508e-11	IGHG1, HLA-DQB1, PTPRC, IKZF3, PLEK, IGLC7, IDO1, TRBC1, IGHM, IL7R, HLA-DQA1, CD84, CD47, TRAC, IGHD, IGHA1, IGKC, IGLL5, HLA-DRA	83	501	16792	7.67256	4.45056e-08	1.0855e-09	4.38166e-08
44	GO:0001775~cell activation	24	26.9663	3.60312e-11	HLA-DQB1, IGHG1, PTPRC, IKZF3, PLEK, IGLC7, IDO1, DOCK8, SLAMF7, TRBC1, IGHM, IL7R, HLA-DQA1, CXCL10, CD84, CD47, TRAC, IGHD, MS4A1, IGHA1, IGKC, IGLL5, HLA-DRA, LCP2	83	910	16792	5.33573	6.17935e-08	1.47127e-09	6.08368e-08
45	GO:0050867~positive regulation of cell activation	16	17.9775	3.60873e-11	IGHG1, HLA-DQB1, PTPRC, IGLC7, PLEK, TRBC1, IL7R, IGHM, HLA-DQA1, CD47, TRAC, IGHD, IGHA1, IGKC, IGLL5, HLA-DRA	83	320	16792	10.1157	6.18896e-08	1.43929e-09	6.09315e-08
46	GO:0045321~leukocyte activation	22	24.7191	4.37897e-11	HLA-DQB1, IGHG1, PTPRC, IKZF3, IGLC7, IDO1, DOCK8, SLAMF7, TRBC1, IGHM, IL7R, HLA-DQA1, CD84, CD47, TRAC, IGHD, MS4A1, IGHA1, IGKC, IGLL5, HLA-DRA, LCP2	83	747	16792	5.95836	7.50994e-08	1.70681e-09	7.39368e-08
47	GO:0071346~cellular response to interferon-gamma	12	13.4831	5.17428e-11	HLA-DQB1, NLRC5, GBP5, CCL8, HLA-C, HLA-B, STAT1, GBP2, HLA-DQA1, HLA-DRA, GBP1, HLA-F	83	135	16792	17.9834	8.87388e-08	1.97197e-09	8.73649e-08
48	GO:0006909~phagocytosis	15	16.8539	6.42227e-11	IGHG1, IGLV1-40, IGLC7, IGLV1-44, IGHM, CD47, IGLV3-19, IGKV1-5, IGLV2-23, CDC42SE2, IGHD, IGHA1, IGKV4-1, IGKC, IGLL5	83	277	16792	10.9556	1.10142e-07	2.39439e-09	1.08437e-07
49	GO:0002694~regulation of leukocyte activation	18	20.2247	8.46279e-11	IGHG1, HLA-DQB1, PTPRC, IKZF3, IGLC7, IDO1, TRBC1, IGHM, IL7R, HLA-DQA1, CD84, CD47, TRAC, IGHD, IGHA1, IGKC, IGLL5, HLA-DRA	83	468	16792	7.78128	1.45137e-07	3.08802e-09	1.4289e-07
50	GO:0051251~positive regulation of lymphocyte activation	15	16.8539	1.02761e-10	IGHG1, HLA-DQB1, PTPRC, IGLC7, TRBC1, IL7R, IGHM, HLA-DQA1, CD47, TRAC, IGHD, IGHA1, IGKC, IGLL5, HLA-DRA	83	287	16792	10.5739	1.76235e-07	3.67156e-09	1.73506e-07
51	GO:0051249~regulation of lymphocyte activation	17	19.1011	1.18377e-10	IGHG1, HLA-DQB1, PTPRC, IKZF3, IGLC7, IDO1, TRBC1, IL7R, IGHM, HLA-DQA1, CD47, TRAC, IGHD, IGHA1, IGKC, IGLL5, HLA-DRA	83	411	16792	8.36819	2.03017e-07	4.14321e-09	1.99874e-07
52	GO:0060333~interferon-gamma-mediated signaling pathway	10	11.236	1.76204e-10	HLA-DQB1, NLRC5, HLA-C, HLA-B, STAT1, GBP2, HLA-DQA1, HLA-DRA, GBP1, HLA-F	83	80	16792	25.2892	3.02189e-07	6.04378e-09	2.97511e-07
53	GO:0046649~lymphocyte activation	20	22.4719	1.89834e-10	IGHG1, HLA-DQB1, PTPRC, IKZF3, IGLC7, IDO1, SLAMF7, DOCK8, TRBC1, IGHM, IL7R, HLA-DQA1, CD47, TRAC, IGHD, MS4A1, IGHA1, IGKC, IGLL5, HLA-DRA	83	643	16792	6.29279	3.25565e-07	6.38362e-09	3.20525e-07
54	GO:0002696~positive regulation of leukocyte activation	15	16.8539	2.95907e-10	IGHG1, HLA-DQB1, PTPRC, IGLC7, TRBC1, IL7R, IGHM, HLA-DQA1, CD47, TRAC, IGHD, IGHA1, IGKC, IGLL5, HLA-DRA	83	311	16792	9.75787	5.0748e-07	9.75924e-09	4.99624e-07
55	GO:0009615~response to virus	15	16.8539	2.95907e-10	PTPRC, IFIH1, IFITM1, CXCL9, SAMHD1, CCL8, IFI44, IFI44L, STAT1, AIM2, CXCL10, IFIT3, NLRC5, MX1, GBP1	83	311	16792	9.75787	5.0748e-07	9.75924e-09	4.99624e-07
56	GO:0050853~B cell receptor signaling pathway	9	10.1124	6.22787e-10	IGHG1, PTPRC, KLHL6, IGLC7, IGHD, IGHA1, IGKC, IGHM, IGLL5	83	62	16792	29.3681	1.06808e-06	2.01524e-08	1.05154e-06
57	GO:0051607~defense response to virus	13	14.6067	1.10824e-09	PTPRC, IFIH1, IFITM1, CXCL9, SAMHD1, IFI44L, STAT1, AIM2, CXCL10, IFIT3, NLRC5, MX1, GBP1	83	229	16792	11.485	1.90063e-06	3.51969e-08	1.87121e-06
58	GO:0051704~multi-organism process	34	38.2022	3.85075e-09	IGHG1, IFIH1, IFITM1, IGLC7, CXCL9, CCL8, IFI44L, SP110, IGHM, CXCL11, CXCL10, CD47, NLRC5, TAP1, IGHA1, IL2RG, IGKC, MX1, IGLL5, PTPRC, LYZ, SAMHD1, HLA-C, IFI44, HLA-B, IDO1, STAT1, AIM2, PLAC8, IFIT3, CXCL13, IGHD, GBP1, HLA-DRA	83	2341	16792	2.93834	6.60401e-06	1.20073e-07	6.50179e-06
59	GO:0007165~signal transduction	55	61.7978	5.84547e-09	IGHG1, IGLV1-40, IGLC7, IGLV1-44, GABBR1, CD53, CXCL11, IGHM, CXCL10, CD47, NLRC5, TRAC, KLHL6, IGLV2-23, MX1, IGLL5, HLA-C, GZMB, HLA-B, TRBC1, HLA-DQA1, HLA-F, IGKV1-5, IGHD, IGKV4-1, CTSC, GBP2, GBP1, LCP2, HLA-DRA, HLA-DQB1, IFIH1, IFITM1, CXCL9, STK17B, CCL8, SP110, IL7R, IGLV3-19, IGHA1, IL2RG, XAF1, IGKC, SRGN, FYB, PTPRC, PLEK, HCLS1, SAMHD1, DOCK8, STAT1, AIM2, IFIT3, APOL3, CXCL13	83	5775	16792	1.92679	1.00249e-05	1.79018e-07	9.86978e-06
60	GO:0009605~response to external stimulus	31	34.8315	1.53075e-08	IGHG1, IFIH1, IFITM1, IGLC7, CXCL9, CCL8, IFI44L, IGHM, CXCL11, CXCL10, CD47, NLRC5, IGHA1, IGKC, MX1, IGLL5, PTPRC, GBP5, PLEK, LYZ, SAMHD1, IFI44, HLA-B, IDO1, STAT1, AIM2, PLAC8, IFIT3, CXCL13, IGHD, GBP1	83	2073	16792	3.02543	2.6252e-05	4.60567e-07	2.58459e-05
61	GO:0006910~phagocytosis, recognition	7	7.86517	1.63224e-08	IGHG1, IGLC7, IGHD, IGHA1, IGKC, IGHM, IGLL5	83	35	16792	40.4627	2.79926e-05	4.82637e-07	2.75596e-05
62	GO:0016032~viral process	21	23.5955	2.67134e-08	PTPRC, IFIH1, IFITM1, CXCL9, SAMHD1, CCL8, HLA-C, IFI44, IFI44L, HLA-B, SP110, STAT1, AIM2, CXCL10, IFIT3, NLRC5, TAP1, IL2RG, MX1, GBP1, HLA-DRA	83	966	16792	4.39811	4.58125e-05	7.765e-07	4.51042e-05
63	GO:0044764~multi-organism cellular process	21	23.5955	3.01192e-08	PTPRC, IFIH1, IFITM1, CXCL9, SAMHD1, CCL8, HLA-C, IFI44, IFI44L, HLA-B, SP110, STAT1, AIM2, CXCL10, IFIT3, NLRC5, TAP1, IL2RG, MX1, GBP1, HLA-DRA	83	973	16792	4.36647	5.16531e-05	8.60907e-07	5.08547e-05
64	GO:0023052~signaling	56	62.9213	4.05174e-08	IGHG1, IGLV1-40, IGLC7, IGLV1-44, GABBR1, CD53, CXCL11, IGHM, CXCL10, CD47, NLRC5, TRAC, KLHL6, IGLV2-23, MX1, IGLL5, HLA-C, GZMB, HLA-B, TRBC1, HLA-DQA1, HLA-F, IGKV1-5, IGHD, IGKV4-1, CTSC, GBP2, GBP1, LCP2, HLA-DRA, HLA-DQB1, IFIH1, IFITM1, CXCL9, STK17B, CCL8, SP110, IL7R, IGLV3-19, IGHA1, IL2RG, XAF1, IGKC, SRGN, FYB, PTPRC, PLEK, HCLS1, SAMHD1, DOCK8, STAT1, AIM2, IFIT3, APOL3, CDC42SE2, CX…	83	6260	16792	1.80983	6.9485e-05	1.13914e-06	6.84116e-05
65	GO:0007154~cell communication	56	62.9213	4.45609e-08	IGHG1, IGLV1-40, IGLC7, IGLV1-44, GABBR1, CD53, CXCL11, IGHM, CXCL10, CD47, NLRC5, TRAC, KLHL6, IGLV2-23, MX1, IGLL5, HLA-C, GZMB, HLA-B, TRBC1, HLA-DQA1, HLA-F, IGKV1-5, IGHD, IGKV4-1, CTSC, GBP2, GBP1, LCP2, HLA-DRA, HLA-DQB1, IFIH1, IFITM1, CXCL9, STK17B, CCL8, SP110, IL7R, IGLV3-19, IGHA1, IL2RG, XAF1, IGKC, SRGN, FYB, PTPRC, PLEK, HCLS1, SAMHD1, DOCK8, STAT1, AIM2, IFIT3, APOL3, CDC42SE2, CX…	83	6275	16792	1.8055	7.6419e-05	1.23261e-06	7.52388e-05
66	GO:0044403~symbiosis, encompassing mutualism through parasitism	21	23.5955	4.58393e-08	PTPRC, IFIH1, IFITM1, CXCL9, SAMHD1, CCL8, HLA-C, IFI44, IFI44L, HLA-B, SP110, STAT1, AIM2, CXCL10, IFIT3, NLRC5, TAP1, IL2RG, MX1, GBP1, HLA-DRA	83	998	16792	4.25709	7.86113e-05	1.24785e-06	7.73973e-05
67	GO:0044419~interspecies interaction between organisms	21	23.5955	4.58393e-08	PTPRC, IFIH1, IFITM1, CXCL9, SAMHD1, CCL8, HLA-C, IFI44, IFI44L, HLA-B, SP110, STAT1, AIM2, CXCL10, IFIT3, NLRC5, TAP1, IL2RG, MX1, GBP1, HLA-DRA	83	998	16792	4.25709	7.86113e-05	1.24785e-06	7.73973e-05
68	GO:0009617~response to bacterium	16	17.9775	5.04872e-08	IGHG1, IGLC7, LYZ, CXCL9, IDO1, HLA-B, CXCL11, IGHM, PLAC8, CXCL10, CD47, CXCL13, IGHD, IGHA1, IGKC, IGLL5	83	544	16792	5.95039	8.65818e-05	1.3529e-06	8.52451e-05
69	GO:0044700~single organism signaling	55	61.7978	9.93716e-08	IGHG1, IGLV1-40, IGLC7, IGLV1-44, GABBR1, CD53, CXCL11, IGHM, CXCL10, CD47, NLRC5, TRAC, KLHL6, IGLV2-23, MX1, IGLL5, HLA-C, GZMB, HLA-B, TRBC1, HLA-DQA1, HLA-F, IGKV1-5, IGHD, IGKV4-1, CTSC, GBP2, GBP1, LCP2, HLA-DRA, HLA-DQB1, IFIH1, IFITM1, CXCL9, STK17B, CCL8, SP110, IL7R, IGLV3-19, IGHA1, IL2RG, XAF1, IGKC, SRGN, FYB, PTPRC, PLEK, HCLS1, SAMHD1, DOCK8, STAT1, AIM2, IFIT3, APOL3, CXCL13	83	6207	16792	1.79269	0.000170408	2.62188e-06	0.000167784
70	GO:0048518~positive regulation of biological process	50	56.1798	1.14248e-07	IGHG1, IGLV1-40, IGLC7, IGLV1-44, CD53, CXCL11, IGHM, CXCL10, NLRC5, CD47, TRAC, KLHL6, IGLV2-23, IGLL5, GBP5, GZMB, HLA-B, TRBC1, HLA-DQA1, CD84, IGKV1-5, IGHD, IGKV4-1, CTSC, LCP2, HLA-DRA, GBP1, HLA-DQB1, IFIH1, IFITM1, CXCL9, STK17B, CCL8, IL7R, IGLV3-19, TAP1, IGHA1, IGKC, ZBP1, FYB, PTPRC, IKZF3, PLEK, HCLS1, IDO1, STAT1, AIM2, PLAC8, APOL3, CXCL13	83	5285	16792	1.91403	0.000195916	2.96871e-06	0.000192902
71	GO:0006911~phagocytosis, engulfment	7	7.86517	1.50752e-07	IGHG1, IGLC7, IGHD, IGHA1, IGKC, IGHM, IGLL5	83	50	16792	28.3239	0.000258507	3.8588e-06	0.000254537
72	GO:0002433~immune response-regulating cell surface receptor signaling pathway involved in phagocytosis	9	10.1124	1.9126e-07	IGHG1, IGLV1-40, IGLV3-19, IGKV1-5, IGLC7, IGLV1-44, IGLV2-23, IGKV4-1, IGKC	83	127	16792	14.3372	0.000327957	4.82368e-06	0.000322932
73	GO:0038096~Fc-gamma receptor signaling pathway involved in phagocytosis	9	10.1124	1.9126e-07	IGHG1, IGLV1-40, IGLV3-19, IGKV1-5, IGLC7, IGLV1-44, IGLV2-23, IGKV4-1, IGKC	83	127	16792	14.3372	0.000327957	4.82368e-06	0.000322932
74	GO:0050864~regulation of B cell activation	9	10.1124	1.9126e-07	IGHG1, PTPRC, IKZF3, IGLC7, IGHD, IGHA1, IGKC, IGHM, IGLL5	83	127	16792	14.3372	0.000327957	4.82368e-06	0.000322932
75	GO:0002431~Fc receptor mediated stimulatory signaling pathway	9	10.1124	2.29046e-07	IGHG1, IGLV1-40, IGLV3-19, IGKV1-5, IGLC7, IGLV1-44, IGLV2-23, IGKV4-1, IGKC	83	130	16792	14.0063	0.000392737	5.69295e-06	0.000386732
76	GO:0038094~Fc-gamma receptor signaling pathway	9	10.1124	2.42987e-07	IGHG1, IGLV1-40, IGLV3-19, IGKV1-5, IGLC7, IGLV1-44, IGLV2-23, IGKV4-1, IGKC	83	131	16792	13.8994	0.000416637	5.95317e-06	0.000410271
77	GO:0050871~positive regulation of B cell activation	8	8.98876	2.75104e-07	IGHG1, PTPRC, IGLC7, IGHD, IGHA1, IGKC, IGHM, IGLL5	83	90	16792	17.9834	0.000471691	6.64509e-06	0.000464497
78	GO:0042113~B cell activation	11	12.3596	3.21947e-07	IGHG1, PTPRC, IKZF3, IGLC7, IGHD, MS4A1, IGHA1, IGKC, IL7R, IGHM, IGLL5	83	246	16792	9.04653	0.000551987	7.66858e-06	0.00054359
79	GO:0010324~membrane invagination	7	7.86517	3.72239e-07	IGHG1, IGLC7, IGHD, IGHA1, IGKC, IGHM, IGLL5	83	58	16792	24.4171	0.000638186	8.74503e-06	0.000628505
80	GO:0051716~cellular response to stimulus	57	64.0449	6.52874e-07	IGHG1, IGLV1-40, IGLC7, IGLV1-44, GABBR1, CD53, CXCL11, IGHM, CXCL10, CD47, NLRC5, TRAC, KLHL6, IGLV2-23, MX1, IGLL5, GBP5, DTX3L, HLA-C, GZMB, HLA-B, TRBC1, HLA-DQA1, HLA-F, IGKV1-5, IGHD, IGKV4-1, CTSC, GBP2, GBP1, LCP2, HLA-DRA, HLA-DQB1, IFIH1, IFITM1, CXCL9, STK17B, CCL8, SP110, IL7R, IGLV3-19, IGHA1, IL2RG, XAF1, IGKC, SRGN, FYB, PTPRC, PLEK, HCLS1, SAMHD1, DOCK8, STAT1, AIM2, IFIT3, APOL3,…	83	6927	16792	1.66477	0.00111905	1.51307e-05	0.00110234
81	GO:0050852~T cell receptor signaling pathway	9	10.1124	1.54333e-06	FYB, HLA-DQB1, PTPRC, TRAC, TRBC1, HLA-DQA1, LCP2, HLA-DRA, GBP1	83	167	16792	10.9031	0.00264331	3.52901e-05	0.0026058
82	GO:0038095~Fc-epsilon receptor signaling pathway	9	10.1124	2.59483e-06	IGLV1-40, IGLV3-19, IGKV1-5, IGLC7, IGLV1-44, IGLV2-23, IGKV4-1, IGKC, LCP2	83	179	16792	10.1722	0.00444026	5.85529e-05	0.00438116
83	GO:0038093~Fc receptor signaling pathway	10	11.236	2.80632e-06	IGHG1, IGLV1-40, IGLV3-19, IGKV1-5, IGLC7, IGLV1-44, IGLV2-23, IGKV4-1, IGKC, LCP2	83	243	16792	8.32565	0.00480128	6.25025e-05	0.00473822
84	GO:0006897~endocytosis	15	16.8539	3.7004e-06	IGHG1, IGLV1-40, IGLC7, IGLV1-44, IGHM, CD47, IGLV3-19, IGKV1-5, IGLV2-23, CDC42SE2, IGHD, IGHA1, IGKV4-1, IGKC, IGLL5	83	665	16792	4.56346	0.0063261	8.13582e-05	0.00624775
85	GO:0042742~defense response to bacterium	10	11.236	5.86171e-06	IGHG1, IGLC7, CXCL13, IGHD, LYZ, IGHA1, IGKC, IGHM, IGLL5, PLAC8	83	266	16792	7.60576	0.0100025	0.000127243	0.00989674
86	GO:0008037~cell recognition	8	8.98876	1.10694e-05	IGHG1, IGLC7, IGHD, IGHA1, DOCK8, IGKC, IGHM, IGLL5	83	156	16792	10.375	0.0188051	0.000237273	0.0186885
87	GO:0002478~antigen processing and presentation of exogenous peptide antigen	8	8.98876	1.41546e-05	HLA-DQB1, TAP1, HLA-C, HLA-B, HLA-DMA, HLA-DQA1, HLA-DRA, HLA-F	83	162	16792	9.99078	0.023983	0.000299649	0.0238966
88	GO:0019884~antigen processing and presentation of exogenous antigen	8	8.98876	1.86213e-05	HLA-DQB1, TAP1, HLA-C, HLA-B, HLA-DMA, HLA-DQA1, HLA-DRA, HLA-F	83	169	16792	9.57696	0.0314313	0.000389385	0.0314365
89	GO:0016192~vesicle-mediated transport	21	23.5955	2.44313e-05	IGHG1, IGLV1-40, PLEK, IGLV1-44, IGLC7, CCL8, IGHM, SAMD9L, CD84, CD47, IGLV3-19, IGKV1-5, IGLV2-23, CDC42SE2, IGHD, IGHA1, IGKV4-1, CTSC, IGKC, IGLL5, SRGN	83	1494	16792	2.84376	0.0410344	0.000504693	0.0412429
90	GO:0048002~antigen processing and presentation of peptide antigen	8	8.98876	2.69708e-05	HLA-DQB1, TAP1, HLA-C, HLA-B, HLA-DMA, HLA-DQA1, HLA-DRA, HLA-F	83	179	16792	9.04193	0.045202	0.000550509	0.045529
91	GO:0071310~cellular response to organic substance	26	29.2135	2.72007e-05	HLA-DQB1, IFITM1, CXCL9, CCL8, CXCL11, IL7R, CXCL10, NLRC5, IL2RG, XAF1, MX1, PTPRC, GBP5, HCLS1, SAMHD1, HLA-C, HLA-B, STAT1, AIM2, HLA-DQA1, HLA-F, IFIT3, CXCL13, GBP2, GBP1, HLA-DRA	83	2186	16792	2.40629	0.0455784	0.00054867	0.045917
92	GO:0022409~positive regulation of cell-cell adhesion	9	10.1124	2.80928e-05	HLA-DQB1, CD47, PTPRC, TRAC, CXCL13, TRBC1, IL7R, HLA-DQA1, HLA-DRA	83	248	16792	7.34201	0.0470376	0.000560073	0.0474227
93	GO:0001909~leukocyte mediated cytotoxicity	6	6.74157	4.98904e-05	PTPRC, CTSC, GZMB, SLAMF7, HLA-B, IL7R	83	82	16792	14.8034	0.0820058	0.000983013	0.084204
94	GO:0050870~positive regulation of T cell activation	8	8.98876	7.43972e-05	HLA-DQB1, CD47, PTPRC, TRAC, TRBC1, IL7R, HLA-DQA1, HLA-DRA	83	210	16792	7.70717	0.119791	0.0014489	0.125542
95	GO:1903039~positive regulation of leukocyte cell-cell adhesion	8	8.98876	9.40322e-05	HLA-DQB1, CD47, PTPRC, TRAC, TRBC1, IL7R, HLA-DQA1, HLA-DRA	83	218	16792	7.42434	0.14894	0.00181041	0.15865
96	GO:0050789~regulation of biological process	70	78.6517	9.6999e-05	IGLV1-40, IGHG1, RARRES1, CYTIP, IGLV1-44, IGLC7, GABBR1, CD53, IGHM, CXCL11, CXCL10, CD47, WARS, NLRC5, TRAC, KLHL6, IGLV2-23, MX1, IGLL5, POU2AF1, GBP5, HLA-C, GZMB, HLA-B, TRBC1, HLA-DQA1, HLA-F, CD84, IGKV1-5, CARD16, IGHD, IGKV4-1, CTSC, GBP2, GBP1, HLA-DRA, LCP2, HLA-DQB1, IFIH1, IFITM1, STK17B, CXCL9, CCL8, SP110, IL7R, IGLV3-19, TAP1, IGHA1, IL2RG, XAF1, IGKC, SRGN, ZBP1, FYB, PTPRC, IKZF…	83	10922	16792	1.29664	0.15326	0.00184675	0.163652
97	GO:0010033~response to organic substance	29	32.5843	0.000101564	HLA-DQB1, IFITM1, CXCL9, CCL8, CXCL11, IL7R, CXCL10, NLRC5, IL2RG, XAF1, MX1, PTPRC, GBP5, SELL, HCLS1, SAMHD1, HLA-C, HLA-B, IDO1, STAT1, AIM2, HLA-DQA1, HLA-F, IFIT3, CXCL13, CTSC, GBP2, GBP1, HLA-DRA	83	2822	16792	2.07905	0.159864	0.00191236	0.171348
98	GO:0050863~regulation of T cell activation	9	10.1124	0.000104695	HLA-DQB1, CD47, PTPRC, TRAC, IDO1, TRBC1, IL7R, HLA-DQA1, HLA-DRA	83	299	16792	6.0897	0.164364	0.00194986	0.176626
99	GO:0022407~regulation of cell-cell adhesion	10	11.236	0.000108885	HLA-DQB1, CD47, PTPRC, TRAC, CXCL13, IDO1, TRBC1, IL7R, HLA-DQA1, HLA-DRA	83	386	16792	5.24128	0.170348	0.00200603	0.183689
100	GO:0019882~antigen processing and presentation	8	8.98876	0.000120974	HLA-DQB1, TAP1, HLA-C, HLA-B, HLA-DMA, HLA-DQA1, HLA-DRA, HLA-F	83	227	16792	7.12998	0.187374	0.00220484	0.204063
101	GO:1903037~regulation of leukocyte cell-cell adhesion	9	10.1124	0.000143517	HLA-DQB1, CD47, PTPRC, TRAC, IDO1, TRBC1, IL7R, HLA-DQA1, HLA-DRA	83	313	16792	5.81731	0.218194	0.00258768	0.242044
102	GO:0065007~biological regulation	72	80.8989	0.000157501	IGLV1-40, IGHG1, RARRES1, CYTIP, IGLV1-44, IGLC7, GABBR1, CD53, IGHM, CXCL11, CXCL10, CD47, WARS, NLRC5, TRAC, KLHL6, IGLV2-23, MX1, IGLL5, POU2AF1, GBP5, LYZ, HLA-C, GZMB, HLA-B, TRBC1, HLA-DQA1, HLA-F, CD84, IGKV1-5, CARD16, IGHD, IGKV4-1, CTSC, GBP2, GBP1, HLA-DRA, LCP2, HLA-DQB1, IFIH1, IFITM1, STK17B, CXCL9, CCL8, SP110, IL7R, IGLV3-19, TAP1, IGHA1, IL2RG, XAF1, IGKC, SRGN, ZBP1, FYB, PTPRC,…	83	11548	16792	1.26139	0.236724	0.00280996	0.2656
103	GO:0044765~single-organism transport	32	35.9551	0.000196882	IGLV1-40, IGHG1, IGLV1-44, IGLC7, CXCL9, CCL8, CXCL11, IGHM, CXCL10, CD47, IGLV3-19, IGLV2-23, TAP1, IGHA1, IGKC, IGLL5, SRGN, FYB, PTPRC, GBP5, PLEK, HCLS1, AIM2, CD84, APOL3, IGKV1-5, CDC42SE2, IGHD, IGKV4-1, BTN3A2, GBP1, LCP2	83	3415	16792	1.89576	0.28658	0.00347524	0.331905
104	GO:0035456~response to interferon-beta	4	4.49438	0.000210954	IFITM1, XAF1, STAT1, AIM2	83	24	16792	33.7189	0.303595	0.00368528	0.355589
105	GO:0001906~cell killing	6	6.74157	0.000218819	PTPRC, CTSC, GZMB, SLAMF7, HLA-B, IL7R	83	112	16792	10.8382	0.312927	0.00378389	0.368823
106	GO:0006898~receptor-mediated endocytosis	9	10.1124	0.000228039	IGLV1-40, IGLV3-19, IGKV1-5, IGLC7, IGLV1-44, IGLV2-23, IGHA1, IGKV4-1, IGKC	83	335	16792	5.43528	0.323708	0.00390367	0.384335
107	GO:1902578~single-organism localization	33	37.0787	0.000235368	IGLV1-40, IGHG1, IGLV1-44, IGLC7, CXCL9, CCL8, IGHM, CXCL11, CXCL10, CD47, IGLV3-19, IGLV2-23, TAP1, IGHA1, IGKC, IGLL5, SRGN, FYB, PTPRC, GBP5, PLEK, HCLS1, GZMB, AIM2, CD84, APOL3, IGKV1-5, CDC42SE2, IGHD, IGKV4-1, BTN3A2, GBP1, LCP2	83	3614	16792	1.84735	0.332158	0.00398908	0.396664
108	GO:0001816~cytokine production	12	13.4831	0.000239716	CD84, NLRC5, IFIH1, GBP5, IDO1, HLA-B, BTN3A2, AIM2, SRGN, LCP2, GBP1, ZBP1	83	631	16792	3.84748	0.33712	0.00402288	0.403978
109	GO:0030155~regulation of cell adhesion	12	13.4831	0.000281764	HLA-DQB1, CD47, PTPRC, CYTIP, TRAC, CXCL13, IDO1, TRBC1, IL7R, HLA-DQA1, HLA-DRA, GBP1	83	643	16792	3.77568	0.383251	0.00468118	0.474681
110	GO:0042110~T cell activation	10	11.236	0.000319667	HLA-DQB1, CD47, PTPRC, TRAC, IDO1, DOCK8, TRBC1, IL7R, HLA-DQA1, HLA-DRA	83	446	16792	4.53617	0.422078	0.0052584	0.538373
111	GO:0070489~T cell aggregation	10	11.236	0.000319667	HLA-DQB1, CD47, PTPRC, TRAC, IDO1, DOCK8, TRBC1, IL7R, HLA-DQA1, HLA-DRA	83	446	16792	4.53617	0.422078	0.0052584	0.538373
112	GO:0071593~lymphocyte aggregation	10	11.236	0.000324954	HLA-DQB1, CD47, PTPRC, TRAC, IDO1, DOCK8, TRBC1, IL7R, HLA-DQA1, HLA-DRA	83	447	16792	4.52602	0.427297	0.00529439	0.547255
113	GO:0032103~positive regulation of response to external stimulus	8	8.98876	0.000326915	CD47, GBP5, CXCL13, CXCL9, CCL8, IDO1, CXCL11, CXCL10	83	267	16792	6.06182	0.429219	0.00527613	0.550548
114	GO:0070486~leukocyte aggregation	10	11.236	0.000364035	HLA-DQB1, CD47, PTPRC, TRAC, IDO1, DOCK8, TRBC1, IL7R, HLA-DQA1, HLA-DRA	83	454	16792	4.45624	0.464435	0.00581883	0.61288
115	GO:0098602~single organism cell adhesion	13	14.6067	0.000381073	HLA-DQB1, PTPRC, PLEK, DOCK8, IDO1, TRBC1, IL7R, HLA-DQA1, CD47, TRAC, CXCL13, GBP1, HLA-DRA	83	779	16792	3.37622	0.479864	0.00603417	0.641479
116	GO:0001913~T cell mediated cytotoxicity	4	4.49438	0.000414317	PTPRC, CTSC, HLA-B, IL7R	83	30	16792	26.9751	0.5087	0.00649898	0.697256
117	GO:0050900~leukocyte migration	9	10.1124	0.000493546	CD84, CD47, CXCL13, SELL, CXCL9, CCL8, DOCK8, CXCL11, CXCL10	83	376	16792	4.8426	0.571146	0.00766718	0.830068
118	GO:0045785~positive regulation of cell adhesion	9	10.1124	0.000576701	HLA-DQB1, CD47, PTPRC, TRAC, CXCL13, TRBC1, IL7R, HLA-DQA1, HLA-DRA	83	385	16792	4.7294	0.628173	0.00887326	0.969283
119	GO:0002456~T cell mediated immunity	5	5.61798	0.000600863	PTPRC, CTSC, HLA-B, IL7R, BTN3A2	83	79	16792	12.8046	0.643275	0.00916126	1.0097
120	GO:0070887~cellular response to chemical stimulus	26	29.2135	0.000604772	HLA-DQB1, IFITM1, CXCL9, CCL8, CXCL11, IL7R, CXCL10, NLRC5, IL2RG, XAF1, MX1, PTPRC, GBP5, HCLS1, SAMHD1, HLA-C, HLA-B, STAT1, AIM2, HLA-DQA1, HLA-F, IFIT3, CXCL13, GBP2, GBP1, HLA-DRA	83	2648	16792	1.98646	0.64566	0.00913938	1.01624
121	GO:0007159~leukocyte cell-cell adhesion	10	11.236	0.000640888	HLA-DQB1, CD47, PTPRC, TRAC, IDO1, DOCK8, TRBC1, IL7R, HLA-DQA1, HLA-DRA	83	491	16792	4.12043	0.666954	0.00959816	1.07662
122	GO:0031295~T cell costimulation	5	5.61798	0.000660449	HLA-DQB1, TRAC, TRBC1, HLA-DQA1, HLA-DRA	83	81	16792	12.4885	0.677949	0.00980418	1.1093
123	GO:0031294~lymphocyte costimulation	5	5.61798	0.00069176	HLA-DQB1, TRAC, TRBC1, HLA-DQA1, HLA-DRA	83	82	16792	12.3362	0.694797	0.0101787	1.16161
124	GO:0070098~chemokine-mediated signaling pathway	5	5.61798	0.00069176	CXCL13, CXCL9, CCL8, CXCL11, CXCL10	83	82	16792	12.3362	0.694797	0.0101787	1.16161
125	GO:0016337~single organismal cell-cell adhesion	12	13.4831	0.000771267	HLA-DQB1, CD47, PTPRC, TRAC, PLEK, CXCL13, IDO1, DOCK8, TRBC1, IL7R, HLA-DQA1, HLA-DRA	83	725	16792	3.34863	0.733727	0.011246	1.2943
126	GO:0050794~regulation of cellular process	66	74.1573	0.000810648	IGLV1-40, IGHG1, RARRES1, IGLV1-44, IGLC7, GABBR1, CD53, IGHM, CXCL11, CXCL10, CD47, WARS, NLRC5, TRAC, KLHL6, IGLV2-23, MX1, IGLL5, POU2AF1, GBP5, HLA-C, GZMB, HLA-B, TRBC1, HLA-DQA1, HLA-F, CD84, IGKV1-5, CARD16, IGHD, IGKV4-1, CTSC, GBP2, GBP1, LCP2, HLA-DRA, HLA-DQB1, IFIH1, IFITM1, CXCL9, STK17B, CCL8, SP110, IL7R, IGLV3-19, TAP1, IGHA1, IL2RG, XAF1, IGKC, SRGN, FYB, PTPRC, IKZF3, PLEK, HCLS…	83	10489	16792	1.27302	0.75113	0.0117175	1.35996
127	GO:0002484~antigen processing and presentation of endogenous peptide antigen via MHC class I via ER pathway	3	3.37079	0.000829393	TAP1, HLA-C, HLA-B	83	9	16792	67.4378	0.75901	0.0118868	1.3912
128	GO:0002480~antigen processing and presentation of exogenous peptide antigen via MHC class I, TAP-independent	3	3.37079	0.000829393	HLA-C, HLA-B, HLA-F	83	9	16792	67.4378	0.75901	0.0118868	1.3912
129	GO:0006954~inflammatory response	11	12.3596	0.00105024	CD47, APOL3, GBP5, CXCL13, LYZ, CXCL9, CCL8, IDO1, CXCL11, AIM2, CXCL10	83	637	16792	3.49364	0.835049	0.0149053	1.75856
130	GO:0002474~antigen processing and presentation of peptide antigen via MHC class I	5	5.61798	0.00106507	HLA-DQB1, TAP1, HLA-C, HLA-B, HLA-F	83	92	16792	10.9953	0.839196	0.0149904	1.78319
131	GO:0002377~immunoglobulin production	5	5.61798	0.00124773	HLA-DQB1, PTPRC, IGKV1-5, IGKV4-1, IL7R	83	96	16792	10.5371	0.882485	0.0173976	2.08597
132	GO:0050663~cytokine secretion	6	6.74157	0.00127874	GBP5, BTN3A2, AIM2, SRGN, LCP2, GBP1	83	165	16792	7.35685	0.88858	0.0176828	2.1373
133	GO:0002704~negative regulation of leukocyte mediated immunity	4	4.49438	0.00137376	CD84, PTPRC, HLA-B, IL7R	83	45	16792	17.9834	0.905354	0.0188334	2.29438
134	GO:0043950~positive regulation of cAMP-mediated signaling	3	3.37079	0.00150615	CXCL9, CXCL11, CXCL10	83	12	16792	50.5783	0.924604	0.0204676	2.51287
135	GO:0001817~regulation of cytokine production	10	11.236	0.00197482	CD84, NLRC5, IFIH1, GBP5, IDO1, HLA-B, AIM2, SRGN, GBP1, ZBP1	83	577	16792	3.5063	0.966297	0.0265474	3.2826
136	GO:0002687~positive regulation of leukocyte migration	5	5.61798	0.00199188	CXCL13, CXCL9, CCL8, CXCL11, CXCL10	83	109	16792	9.28042	0.967271	0.0265659	3.31051
137	GO:0001911~negative regulation of leukocyte mediated cytotoxicity	3	3.37079	0.00206354	PTPRC, HLA-B, IL7R	83	14	16792	43.3528	0.971063	0.0272973	3.42766
138	GO:0019885~antigen processing and presentation of endogenous peptide antigen via MHC class I	3	3.37079	0.00206354	TAP1, HLA-C, HLA-B	83	14	16792	43.3528	0.971063	0.0272973	3.42766
139	GO:0002483~antigen processing and presentation of endogenous peptide antigen	3	3.37079	0.00237348	TAP1, HLA-C, HLA-B	83	15	16792	40.4627	0.983014	0.0310981	3.93283
140	GO:0070661~leukocyte proliferation	7	7.86517	0.00247272	PTPRC, IKZF3, MS4A1, CCL8, IDO1, DOCK8, IL7R	83	280	16792	5.05783	0.985678	0.0321337	4.09407
141	GO:0048247~lymphocyte chemotaxis	4	4.49438	0.00258217	CXCL13, CCL8, CXCL11, CXCL10	83	56	16792	14.4509	0.988135	0.0332821	4.27159
142	GO:0019883~antigen processing and presentation of endogenous antigen	3	3.37079	0.00305481	TAP1, HLA-C, HLA-B	83	17	16792	35.7023	0.994737	0.0389705	5.03463
143	GO:0031342~negative regulation of cell killing	3	3.37079	0.00305481	PTPRC, HLA-B, IL7R	83	17	16792	35.7023	0.994737	0.0389705	5.03463
144	GO:0050777~negative regulation of immune response	5	5.61798	0.00308748	CD84, NLRC5, PTPRC, HLA-B, IL7R	83	123	16792	8.22412	0.995024	0.0390894	5.08716
145	GO:0007155~cell adhesion	18	20.2247	0.00308852	HLA-DQB1, PTPRC, PLEK, SELL, IL32, IDO1, SLAMF7, DOCK8, TRBC1, STAT1, IL7R, HLA-DQA1, CD84, CD47, TRAC, CXCL13, GBP1, HLA-DRA	83	1699	16792	2.1434	0.995033	0.0388162	5.08884
146	GO:0022610~biological adhesion	18	20.2247	0.00320397	HLA-DQB1, PTPRC, PLEK, SELL, IL32, IDO1, SLAMF7, DOCK8, TRBC1, STAT1, IL7R, HLA-DQA1, CD84, CD47, TRAC, CXCL13, GBP1, HLA-DRA	83	1705	16792	2.13586	0.995928	0.0399478	5.27424
147	GO:0010818~T cell chemotaxis	3	3.37079	0.00342581	CXCL13, CXCL11, CXCL10	83	18	16792	33.7189	0.99722	0.0423516	5.62956
148	GO:0048522~positive regulation of cellular process	36	40.4494	0.00351165	HLA-DQB1, IGHG1, IFITM1, IGLC7, CXCL9, STK17B, CCL8, CD53, IL7R, IGHM, CXCL11, CXCL10, CD47, NLRC5, TRAC, IGHA1, IGKC, IGLL5, PTPRC, IKZF3, GBP5, PLEK, HCLS1, GZMB, IDO1, TRBC1, STAT1, HLA-DQA1, AIM2, PLAC8, APOL3, CXCL13, IGHD, CTSC, LCP2, HLA-DRA	83	4744	16792	1.53526	0.997602	0.0430815	5.76671
149	GO:1901739~regulation of myoblast fusion	3	3.37079	0.00381675	CXCL9, CD53, CXCL10	83	19	16792	31.9442	0.998582	0.046412	6.25268
150	GO:0098609~cell-cell adhesion	14	15.7303	0.0040417	HLA-DQB1, PTPRC, PLEK, IDO1, DOCK8, TRBC1, STAT1, IL7R, HLA-DQA1, CD84, CD47, TRAC, CXCL13, HLA-DRA	83	1164	16792	2.43332	0.999037	0.0487402	6.60948
151	GO:0001818~negative regulation of cytokine production	6	6.74157	0.00470589	CD84, NLRC5, IFIH1, IDO1, SRGN, GBP1	83	223	16792	5.44341	0.999693	0.0561454	7.6555
152	GO:0006810~transport	35	39.3258	0.00512082	IGLV1-40, IGHG1, IGLV1-44, IGLC7, CXCL9, CCL8, IGHM, CXCL11, SAMD9L, CXCL10, CD47, IGLV3-19, IGLV2-23, TAP1, IGHA1, IGKC, IGLL5, SRGN, FYB, PTPRC, GBP5, PLEK, HCLS1, GZMB, AIM2, CD84, APOL3, IGKV1-5, CDC42SE2, IGHD, IGKV4-1, CTSC, BTN3A2, GBP1, LCP2	83	4663	16792	1.51854	0.99985	0.0605355	8.30338
153	GO:0043949~regulation of cAMP-mediated signaling	3	3.37079	0.00557606	CXCL9, CXCL11, CXCL10	83	23	16792	26.3887	0.999932	0.0653033	9.00926
154	GO:0001914~regulation of T cell mediated cytotoxicity	3	3.37079	0.00557606	PTPRC, HLA-B, IL7R	83	23	16792	26.3887	0.999932	0.0653033	9.00926
155	GO:0031347~regulation of defense response	10	11.236	0.00561686	NLRC5, CD47, IFIH1, GBP5, CCL8, SAMHD1, IDO1, HLA-B, STAT1, AIM2	83	676	16792	2.9928	0.999936	0.0653218	9.07228
156	GO:0044763~single-organism cellular process	71	79.7753	0.0057479	IGLV1-40, IGHG1, IGLV1-44, IGLC7, GABBR1, SLFN5, CD53, IGHM, CXCL11, CXCL10, CD47, WARS, NLRC5, TRAC, KLHL6, IGLV2-23, MS4A1, MX1, IGLL5, GBP5, HLA-C, GZMB, HLA-B, TRBC1, HLA-DQA1, HLA-F, CD84, IGKV1-5, CARD16, IGHD, IGKV4-1, CTSC, BTN3A2, GBP2, GBP1, HLA-DRA, LCP2, HLA-DQB1, IFIH1, IFITM1, STK17B, CXCL9, CCL8, SP110, IL7R, SAMD9L, IGLV3-19, TAP1, IGHA1, IL2RG, XAF1, IGKC, SRGN, FYB, PTPRC, IKZF3…	83	12256	16792	1.17202	0.999949	0.0663497	9.27437
157	GO:0060142~regulation of syncytium formation by plasma membrane fusion	3	3.37079	0.00657031	CXCL9, CD53, CXCL10	83	25	16792	24.2776	0.999988	0.0750054	10.5332
158	GO:0072676~lymphocyte migration	4	4.49438	0.00703835	CXCL13, CCL8, CXCL11, CXCL10	83	80	16792	10.1157	0.999995	0.0796201	11.2422
159	GO:0002685~regulation of leukocyte migration	5	5.61798	0.00715346	CXCL13, CXCL9, CCL8, CXCL11, CXCL10	83	156	16792	6.4844	0.999996	0.0803453	11.4158
160	GO:0002690~positive regulation of leukocyte chemotaxis	4	4.49438	0.00753398	CXCL13, CXCL9, CXCL11, CXCL10	83	82	16792	9.86894	0.999998	0.083903	11.9873
161	GO:0042127~regulation of cell proliferation	16	17.9775	0.00763426	PTPRC, IKZF3, RARRES1, IFITM1, HCLS1, CXCL9, CCL8, IDO1, CXCL11, STAT1, PLAC8, CXCL10, IFIT3, CD47, WARS, CXCL13	83	1552	16792	2.0857	0.999998	0.0844295	12.1373
162	GO:0051234~establishment of localization	35	39.3258	0.00800691	IGLV1-40, IGHG1, IGLV1-44, IGLC7, CXCL9, CCL8, IGHM, CXCL11, SAMD9L, CXCL10, CD47, IGLV3-19, IGLV2-23, TAP1, IGHA1, IGKC, IGLL5, SRGN, FYB, PTPRC, GBP5, PLEK, HCLS1, GZMB, AIM2, CD84, APOL3, IGKV1-5, CDC42SE2, IGHD, IGKV4-1, CTSC, BTN3A2, GBP1, LCP2	83	4790	16792	1.47828	0.999999	0.0878165	12.6928
163	GO:0044699~single-organism process	75	84.2697	0.008257	IGLV1-40, IGHG1, RARRES1, IGLV1-44, IGLC7, GABBR1, SLFN5, CD53, IGHM, CXCL11, CXCL10, CD47, WARS, NLRC5, TRAC, KLHL6, IGLV2-23, MS4A1, MX1, IGLL5, GBP5, LYZ, HLA-C, GZMB, HLA-B, TRBC1, HLA-DQA1, HLA-F, CD84, IGKV1-5, CARD16, IGHD, IGKV4-1, CTSC, BTN3A2, GBP2, GBP1, HLA-DRA, LCP2, HLA-DQB1, IFIH1, IFITM1, STK17B, CXCL9, CCL8, SP110, IL7R, SAMD9L, IGLV3-19, TAP1, IGHA1, IL2RG, XAF1, IGKC, SRGN, ZBP…	83	13377	16792	1.1343	0.999999	0.0898712	13.0637
164	GO:0045088~regulation of innate immune response	7	7.86517	0.0083171	NLRC5, IFIH1, GBP5, SAMHD1, HLA-B, STAT1, AIM2	83	360	16792	3.93387	0.999999	0.0899296	13.1526
165	GO:0032101~regulation of response to external stimulus	10	11.236	0.00843542	CD47, GBP5, PLEK, CXCL13, CXCL9, CCL8, IDO1, CXCL11, AIM2, CXCL10	83	721	16792	2.80601	1	0.0905861	13.3274
166	GO:0002440~production of molecular mediator of immune response	5	5.61798	0.00904779	HLA-DQB1, PTPRC, IGKV1-5, IGKV4-1, IL7R	83	167	16792	6.05728	1	0.0962641	14.2267
167	GO:0046651~lymphocyte proliferation	6	6.74157	0.00930062	PTPRC, IKZF3, MS4A1, IDO1, DOCK8, IL7R	83	263	16792	4.61551	1	0.0982233	14.5955
168	GO:0032943~mononuclear cell proliferation	6	6.74157	0.00959015	PTPRC, IKZF3, MS4A1, IDO1, DOCK8, IL7R	83	265	16792	4.58068	1	0.10052	15.0159
169	GO:0098760~response to interleukin-7	2	2.24719	0.009743	IL2RG, IL7R	83	2	16792	202.313	1	0.10143	15.2371
170	GO:0038111~interleukin-7-mediated signaling pathway	2	2.24719	0.009743	IL2RG, IL7R	83	2	16792	202.313	1	0.10143	15.2371
171	GO:0098761~cellular response to interleukin-7	2	2.24719	0.009743	IL2RG, IL7R	83	2	16792	202.313	1	0.10143	15.2371
172	GO:0019886~antigen processing and presentation of exogenous peptide antigen via MHC class II	4	4.49438	0.0103183	HLA-DQB1, HLA-DMA, HLA-DQA1, HLA-DRA	83	92	16792	8.79623	1	0.106475	16.0647
173	GO:0061024~membrane organization	12	13.4831	0.0110398	IGHG1, FYB, IGLC7, IGHD, IGHA1, CTSC, GZMB, IGKC, IGHM, SAMD9L, IGLL5, GBP1	83	1027	16792	2.36393	1	0.112848	17.092
174	GO:0002495~antigen processing and presentation of peptide antigen via MHC class II	4	4.49438	0.0115779	HLA-DQB1, HLA-DMA, HLA-DQA1, HLA-DRA	83	96	16792	8.42972	1	0.117348	17.8503
175	GO:0002683~negative regulation of immune system process	7	7.86517	0.0117479	CD84, NLRC5, PTPRC, IDO1, HLA-B, IL7R, GBP1	83	388	16792	3.64998	1	0.118281	18.0886
176	GO:0002707~negative regulation of lymphocyte mediated immunity	3	3.37079	0.011943	PTPRC, HLA-B, IL7R	83	34	16792	17.8512	1	0.119438	18.3611
177	GO:0051179~localization	40	44.9438	0.012411	IGLV1-40, IGHG1, IGLV1-44, IFITM1, IGLC7, CXCL9, CCL8, IGHM, CXCL11, SAMD9L, CXCL10, CD47, IGLV3-19, IGLV2-23, TAP1, IGHA1, IGKC, IGLL5, SRGN, FYB, PTPRC, GBP5, PLEK, SELL, HCLS1, GZMB, DOCK8, STAT1, AIM2, CD84, APOL3, IGKV1-5, CDC42SE2, CXCL13, IGHD, IGKV4-1, CTSC, BTN3A2, GBP1, LCP2	83	5872	16792	1.37816	1	0.123133	19.0117
178	GO:0002504~antigen processing and presentation of peptide or polysaccharide antigen via MHC class II	4	4.49438	0.0125782	HLA-DQB1, HLA-DMA, HLA-DQA1, HLA-DRA	83	99	16792	8.17427	1	0.123982	19.2429
179	GO:0002688~regulation of leukocyte chemotaxis	4	4.49438	0.0129224	CXCL13, CXCL9, CXCL11, CXCL10	83	100	16792	8.09253	1	0.12645	19.7168
180	GO:0002698~negative regulation of immune effector process	4	4.49438	0.0129224	CD84, PTPRC, HLA-B, IL7R	83	100	16792	8.09253	1	0.12645	19.7168
181	GO:0051209~release of sequestered calcium ion into cytosol	4	4.49438	0.0132719	PTPRC, CXCL9, CXCL11, CXCL10	83	101	16792	8.01241	1	0.128931	20.1954
182	GO:0051283~negative regulation of sequestering of calcium ion	4	4.49438	0.0132719	PTPRC, CXCL9, CXCL11, CXCL10	83	101	16792	8.01241	1	0.128931	20.1954
183	GO:0031349~positive regulation of defense response	7	7.86517	0.0137942	NLRC5, CD47, IFIH1, GBP5, CCL8, IDO1, AIM2	83	402	16792	3.52287	1	0.132938	20.9057
184	GO:0007520~myoblast fusion	3	3.37079	0.0140452	CXCL9, CD53, CXCL10	83	37	16792	16.4038	1	0.134454	21.2449
185	GO:0072678~T cell migration	3	3.37079	0.0140452	CXCL13, CXCL11, CXCL10	83	37	16792	16.4038	1	0.134454	21.2449
186	GO:0002486~antigen processing and presentation of endogenous peptide antigen via MHC class I via ER pathway, TAP-independent	2	2.24719	0.0145793	HLA-C, HLA-B	83	3	16792	134.876	1	0.138464	21.9621
187	GO:0097553~calcium ion transmembrane import into cytosol	4	4.49438	0.0147237	PTPRC, CXCL9, CXCL11, CXCL10	83	105	16792	7.70717	1	0.138982	22.155
188	GO:1902656~calcium ion import into cytosol	4	4.49438	0.0147237	PTPRC, CXCL9, CXCL11, CXCL10	83	105	16792	7.70717	1	0.138982	22.155
189	GO:0051281~positive regulation of release of sequestered calcium ion into cytosol	3	3.37079	0.014779	CXCL9, CXCL11, CXCL10	83	38	16792	15.9721	1	0.138714	22.2287
190	GO:0030595~leukocyte chemotaxis	5	5.61798	0.0150088	CXCL13, CXCL9, CCL8, CXCL11, CXCL10	83	194	16792	5.21426	1	0.139968	22.5344
191	GO:0051282~regulation of sequestering of calcium ion	4	4.49438	0.0166603	PTPRC, CXCL9, CXCL11, CXCL10	83	110	16792	7.35685	1	0.153419	24.6985
192	GO:0051208~sequestering of calcium ion	4	4.49438	0.0174731	PTPRC, CXCL9, CXCL11, CXCL10	83	112	16792	7.22547	1	0.159487	25.7425
193	GO:0050729~positive regulation of inflammatory response	4	4.49438	0.0196007	CD47, GBP5, CCL8, IDO1	83	117	16792	6.91669	1	0.176338	28.4115
194	GO:2000107~negative regulation of leukocyte apoptotic process	3	3.37079	0.0203605	HCLS1, IDO1, DOCK8	83	45	16792	13.4876	1	0.181635	29.3424
195	GO:0050921~positive regulation of chemotaxis	4	4.49438	0.0214016	CXCL13, CXCL9, CXCL11, CXCL10	83	121	16792	6.68804	1	0.189105	30.5997
196	GO:0000768~syncytium formation by plasma membrane fusion	3	3.37079	0.0220932	CXCL9, CD53, CXCL10	83	47	16792	12.9136	1	0.193661	31.4231
197	GO:0051238~sequestering of metal ion	4	4.49438	0.022335	PTPRC, CXCL9, CXCL11, CXCL10	83	123	16792	6.57929	1	0.194601	31.7089
198	GO:0010524~positive regulation of calcium ion transport into cytosol	3	3.37079	0.0238849	CXCL9, CXCL11, CXCL10	83	49	16792	12.3865	1	0.20573	33.5139
199	GO:0001915~negative regulation of T cell mediated cytotoxicity	2	2.24719	0.0241819	PTPRC, IL7R	83	5	16792	80.9253	1	0.207009	33.8548
200	GO:0002503~peptide antigen assembly with MHC class II protein complex	2	2.24719	0.0241819	HLA-DMA, HLA-DRA	83	5	16792	80.9253	1	0.207009	33.8548
201	GO:0033625~positive regulation of integrin activation	2	2.24719	0.0241819	PLEK, CXCL13	83	5	16792	80.9253	1	0.207009	33.8548
202	GO:0002399~MHC class II protein complex assembly	2	2.24719	0.0241819	HLA-DMA, HLA-DRA	83	5	16792	80.9253	1	0.207009	33.8548
203	GO:0030814~regulation of cAMP metabolic process	4	4.49438	0.0252672	GABBR1, CXCL9, CXCL11, CXCL10	83	129	16792	6.27328	1	0.21428	35.0859
204	GO:0006949~syncytium formation	3	3.37079	0.0257341	CXCL9, CD53, CXCL10	83	51	16792	11.9008	1	0.216769	35.609
205	GO:0001910~regulation of leukocyte mediated cytotoxicity	3	3.37079	0.0257341	PTPRC, HLA-B, IL7R	83	51	16792	11.9008	1	0.216769	35.609
206	GO:0060402~calcium ion transport into cytosol	4	4.49438	0.0262885	PTPRC, CXCL9, CXCL11, CXCL10	83	131	16792	6.1775	1	0.219878	36.2249
207	GO:0002709~regulation of T cell mediated immunity	3	3.37079	0.02668	PTPRC, HLA-B, IL7R	83	52	16792	11.6719	1	0.221736	36.6564
208	GO:0009306~protein secretion	7	7.86517	0.0270952	GBP5, PLEK, BTN3A2, AIM2, SRGN, LCP2, GBP1	83	469	16792	3.0196	1	0.223746	37.1111
209	GO:0060401~cytosolic calcium ion transport	4	4.49438	0.0273318	PTPRC, CXCL9, CXCL11, CXCL10	83	133	16792	6.08461	1	0.224427	37.3689
210	GO:0042267~natural killer cell mediated cytotoxicity	3	3.37079	0.0276398	GZMB, SLAMF7, HLA-B	83	53	16792	11.4517	1	0.225618	37.7029
211	GO:0016477~cell migration	12	13.4831	0.0286128	CD84, CD47, PTPRC, IFITM1, CXCL13, SELL, CXCL9, CCL8, DOCK8, CXCL11, STAT1, CXCL10	83	1184	16792	2.05047	1	0.231582	38.747
212	GO:0090280~positive regulation of calcium ion import	3	3.37079	0.0286134	CXCL9, CXCL11, CXCL10	83	54	16792	11.2396	1	0.23052	38.7477
213	GO:0002501~peptide antigen assembly with MHC protein complex	2	2.24719	0.0289485	HLA-DMA, HLA-DRA	83	6	16792	67.4378	1	0.231848	39.1036
214	GO:0019933~cAMP-mediated signaling	3	3.37079	0.0296006	CXCL9, CXCL11, CXCL10	83	55	16792	11.0353	1	0.235393	39.7903
215	GO:0010830~regulation of myotube differentiation	3	3.37079	0.0316152	CXCL9, CD53, CXCL10	83	57	16792	10.6481	1	0.248339	41.8665
216	GO:0042221~response to chemical	29	32.5843	0.0316813	HLA-DQB1, IFITM1, CXCL9, CCL8, CXCL11, IL7R, CXCL10, NLRC5, IL2RG, XAF1, MX1, PTPRC, GBP5, SELL, HCLS1, SAMHD1, HLA-C, HLA-B, IDO1, STAT1, AIM2, HLA-DQA1, HLA-F, IFIT3, CXCL13, CTSC, GBP2, GBP1, HLA-DRA	83	4117	16792	1.42509	1	0.247686	41.9334
217	GO:0046058~cAMP metabolic process	4	4.49438	0.0328764	GABBR1, CXCL9, CXCL11, CXCL10	83	143	16792	5.65911	1	0.254726	43.1317
218	GO:1904427~positive regulation of calcium ion transmembrane transport	3	3.37079	0.0336826	CXCL9, CXCL11, CXCL10	83	59	16792	10.2871	1	0.259034	43.9268
219	GO:0032621~interleukin-18 production	2	2.24719	0.0336922	CD84, GBP5	83	7	16792	57.8038	1	0.257969	43.9362
220	GO:0002396~MHC protein complex assembly	2	2.24719	0.0336922	HLA-DMA, HLA-DRA	83	7	16792	57.8038	1	0.257969	43.9362
221	GO:0006816~calcium ion transport	6	6.74157	0.0344022	CD84, PTPRC, CXCL9, CCL8, CXCL11, CXCL10	83	369	16792	3.28965	1	0.261567	44.6277
222	GO:0060326~cell chemotaxis	5	5.61798	0.0344533	CXCL13, CXCL9, CCL8, CXCL11, CXCL10	83	251	16792	4.03014	1	0.260778	44.6772
223	GO:0008283~cell proliferation	16	17.9775	0.0346097	PTPRC, IKZF3, RARRES1, IFITM1, HCLS1, CCL8, IDO1, DOCK8, STAT1, IL7R, PLAC8, CXCL10, IFIT3, CD47, WARS, MS4A1	83	1861	16792	1.73939	1	0.260688	44.8282
224	GO:0002228~natural killer cell mediated immunity	3	3.37079	0.0347357	GZMB, SLAMF7, HLA-B	83	60	16792	10.1157	1	0.260401	44.9497
225	GO:0031341~regulation of cell killing	3	3.37079	0.0358015	PTPRC, HLA-B, IL7R	83	61	16792	9.94983	1	0.26621	45.9671
226	GO:0002479~antigen processing and presentation of exogenous peptide antigen via MHC class I, TAP-dependent	3	3.37079	0.0379707	HLA-C, HLA-B, HLA-F	83	63	16792	9.63396	1	0.278942	47.9833
227	GO:0043254~regulation of protein complex assembly	6	6.74157	0.0386448	GBP5, PLEK, CXCL13, HCLS1, XAF1, AIM2	83	381	16792	3.18604	1	0.282029	48.5953
228	GO:0050792~regulation of viral process	5	5.61798	0.0393516	IFITM1, TAP1, MX1, STAT1, AIM2	83	262	16792	3.86094	1	0.285278	49.2297
229	GO:0030799~regulation of cyclic nucleotide metabolic process	4	4.49438	0.0396016	GABBR1, CXCL9, CXCL11, CXCL10	83	154	16792	5.25489	1	0.285662	49.4523
230	GO:0019935~cyclic-nucleotide-mediated signaling	3	3.37079	0.0401891	CXCL9, CXCL11, CXCL10	83	65	16792	9.33753	1	0.288118	49.9719
231	GO:0002703~regulation of leukocyte mediated immunity	4	4.49438	0.040894	CD84, PTPRC, HLA-B, IL7R	83	156	16792	5.18752	1	0.29126	50.5886
232	GO:0042590~antigen processing and presentation of exogenous peptide antigen via MHC class I	3	3.37079	0.0413164	HLA-C, HLA-B, HLA-F	83	66	16792	9.19606	1	0.292653	50.9548
233	GO:0007204~positive regulation of cytosolic calcium ion concentration	5	5.61798	0.0426663	PTPRC, CXCL13, CXCL9, CXCL11, CXCL10	83	269	16792	3.76047	1	0.299593	52.1078
234	GO:0006874~cellular calcium ion homeostasis	6	6.74157	0.043196	PTPRC, CXCL13, CXCL9, CCL8, CXCL11, CXCL10	83	393	16792	3.08875	1	0.301559	52.5534
235	GO:0030335~positive regulation of cell migration	6	6.74157	0.0439848	PTPRC, CXCL13, CXCL9, CCL8, CXCL11, CXCL10	83	395	16792	3.07311	1	0.305028	53.2095
236	GO:0070509~calcium ion import	4	4.49438	0.0442176	PTPRC, CXCL9, CXCL11, CXCL10	83	161	16792	5.02642	1	0.305203	53.4015
237	GO:0001895~retina homeostasis	3	3.37079	0.0459428	LYZ, IGHA1, IGKC	83	70	16792	8.67057	1	0.314024	54.8015
238	GO:0033623~regulation of integrin activation	2	2.24719	0.0477861	PLEK, CXCL13	83	10	16792	40.4627	1	0.32334	56.2535
239	GO:0055074~calcium ion homeostasis	6	6.74157	0.0480592	PTPRC, CXCL13, CXCL9, CCL8, CXCL11, CXCL10	83	405	16792	2.99723	1	0.323657	56.4648
240	GO:0051279~regulation of release of sequestered calcium ion into cytosol	3	3.37079	0.0495319	CXCL9, CXCL11, CXCL10	83	73	16792	8.31424	1	0.330677	57.5882
241	GO:2000147~positive regulation of cell motility	6	6.74157	0.0497499	PTPRC, CXCL13, CXCL9, CCL8, CXCL11, CXCL10	83	409	16792	2.96792	1	0.330653	57.7522
242	GO:0043903~regulation of symbiosis, encompassing mutualism through parasitism	5	5.61798	0.0508203	IFITM1, TAP1, MX1, STAT1, AIM2	83	285	16792	3.54936	1	0.335317	58.5486
243	GO:0072503~cellular divalent inorganic cation homeostasis	6	6.74157	0.0514756	PTPRC, CXCL13, CXCL9, CCL8, CXCL11, CXCL10	83	413	16792	2.93918	1	0.337658	59.0291
244	GO:0051239~regulation of multicellular organismal process	20	22.4719	0.0522829	IFIH1, IKZF3, GBP5, PLEK, IFITM1, HCLS1, IDO1, HLA-B, STAT1, IL7R, AIM2, CXCL10, PLAC8, CD84, WARS, NLRC5, CXCL13, SRGN, GBP1, ZBP1	83	2659	16792	1.52172	1	0.340792	59.6139
245	GO:0002664~regulation of T cell tolerance induction	2	2.24719	0.0524388	IDO1, HLA-B	83	11	16792	36.7842	1	0.340392	59.7259
246	GO:0046719~regulation by virus of viral protein levels in host cell	2	2.24719	0.0524388	TAP1, STAT1	83	11	16792	36.7842	1	0.340392	59.7259
247	GO:0010819~regulation of T cell chemotaxis	2	2.24719	0.0524388	CXCL13, CXCL10	83	11	16792	36.7842	1	0.340392	59.7259
248	GO:0051235~maintenance of location	5	5.61798	0.0535328	PTPRC, CXCL9, CXCL11, SRGN, CXCL10	83	290	16792	3.48816	1	0.345005	60.5039
249	GO:0070838~divalent metal ion transport	6	6.74157	0.053682	CD84, PTPRC, CXCL9, CCL8, CXCL11, CXCL10	83	418	16792	2.90402	1	0.344558	60.6089
250	GO:0051272~positive regulation of cellular component movement	6	6.74157	0.0545799	PTPRC, CXCL13, CXCL9, CCL8, CXCL11, CXCL10	83	420	16792	2.89019	1	0.348061	61.2352
251	GO:0051480~regulation of cytosolic calcium ion concentration	5	5.61798	0.0546397	PTPRC, CXCL13, CXCL9, CXCL11, CXCL10	83	292	16792	3.46427	1	0.347139	61.2765
252	GO:0032845~negative regulation of homeostatic process	4	4.49438	0.0549686	PTPRC, CXCL9, CXCL11, CXCL10	83	176	16792	4.59803	1	0.347629	61.5034
253	GO:0072511~divalent inorganic cation transport	6	6.74157	0.0550321	CD84, PTPRC, CXCL9, CCL8, CXCL11, CXCL10	83	421	16792	2.88332	1	0.346736	61.5471
254	GO:0040017~positive regulation of locomotion	6	6.74157	0.0554866	PTPRC, CXCL13, CXCL9, CCL8, CXCL11, CXCL10	83	422	16792	2.87649	1	0.347874	61.8581
255	GO:0002517~T cell tolerance induction	2	2.24719	0.057069	IDO1, HLA-B	83	12	16792	33.7189	1	0.354778	62.9229
256	GO:0051674~localization of cell	12	13.4831	0.0581272	CD84, CD47, PTPRC, IFITM1, CXCL13, SELL, CXCL9, CCL8, DOCK8, CXCL11, STAT1, CXCL10	83	1330	16792	1.82538	1	0.35892	63.6192
257	GO:0048870~cell motility	12	13.4831	0.0581272	CD84, CD47, PTPRC, IFITM1, CXCL13, SELL, CXCL9, CCL8, DOCK8, CXCL11, STAT1, CXCL10	83	1330	16792	1.82538	1	0.35892	63.6192
258	GO:0051241~negative regulation of multicellular organismal process	10	11.236	0.0594266	CD84, NLRC5, IFIH1, CXCL13, IDO1, STAT1, SRGN, PLAC8, GBP1, CXCL10	83	1017	16792	1.98931	1	0.364212	64.4574
259	GO:0032496~response to lipopolysaccharide	5	5.61798	0.0603599	CXCL13, CXCL9, IDO1, CXCL11, CXCL10	83	302	16792	3.34956	1	0.367613	65.0482
260	GO:0072507~divalent inorganic cation homeostasis	6	6.74157	0.0606297	PTPRC, CXCL13, CXCL9, CCL8, CXCL11, CXCL10	83	433	16792	2.80342	1	0.367705	65.2173
261	GO:0002467~germinal center formation	2	2.24719	0.0616769	KLHL6, CXCL13	83	13	16792	31.1251	1	0.371607	65.8662
262	GO:2000106~regulation of leukocyte apoptotic process	3	3.37079	0.0621851	HCLS1, IDO1, DOCK8	83	83	16792	7.31253	1	0.372843	66.177
263	GO:0050920~regulation of chemotaxis	4	4.49438	0.0627677	CXCL13, CXCL9, CXCL11, CXCL10	83	186	16792	4.35082	1	0.374426	66.5301
264	GO:0012501~programmed cell death	15	16.8539	0.0638849	IKZF3, HCLS1, STK17B, GZMB, IDO1, DOCK8, STAT1, AIM2, PLAC8, IFIT3, CARD16, CTSC, XAF1, MX1, SRGN	83	1852	16792	1.63861	1	0.378556	67.1973
265	GO:0009187~cyclic nucleotide metabolic process	4	4.49438	0.0660245	GABBR1, CXCL9, CXCL11, CXCL10	83	190	16792	4.25923	1	0.387458	68.4405
266	GO:0042100~B cell proliferation	3	3.37079	0.0661747	PTPRC, MS4A1, IL7R	83	86	16792	7.05744	1	0.386911	68.5261
267	GO:0033622~integrin activation	2	2.24719	0.0662625	PLEK, CXCL13	83	14	16792	28.9019	1	0.386077	68.5761
268	GO:0006508~proteolysis	14	15.7303	0.0663184	IGHG1, IGLV1-40, IGLC7, IGLV1-44, GZMB, AIM2, IGLV3-19, IGKV1-5, CARD16, IGLV2-23, IGKV4-1, CTSC, IGKC, SRGN	83	1693	16792	1.673	1	0.385099	68.6078
269	GO:0030816~positive regulation of cAMP metabolic process	3	3.37079	0.0675232	CXCL9, CXCL11, CXCL10	83	87	16792	6.97632	1	0.389456	69.2848
270	GO:0010522~regulation of calcium ion transport into cytosol	3	3.37079	0.0688809	CXCL9, CXCL11, CXCL10	83	88	16792	6.89704	1	0.394454	70.0312
271	GO:0002237~response to molecule of bacterial origin	5	5.61798	0.0688847	CXCL13, CXCL9, IDO1, CXCL11, CXCL10	83	316	16792	3.20116	1	0.39323	70.0333
272	GO:0002710~negative regulation of T cell mediated immunity	2	2.24719	0.070826	PTPRC, IL7R	83	15	16792	26.9751	1	0.400779	71.0709
273	GO:2000021~regulation of ion homeostasis	4	4.49438	0.0736303	PTPRC, CXCL9, CXCL11, CXCL10	83	199	16792	4.0666	1	0.412006	72.5103
274	GO:0002697~regulation of immune effector process	5	5.61798	0.0746783	CD84, PTPRC, HLA-B, IL7R, AIM2	83	325	16792	3.11251	1	0.41534	73.0307
275	GO:0035458~cellular response to interferon-beta	2	2.24719	0.0753675	STAT1, AIM2	83	16	16792	25.2892	1	0.417078	73.3678
276	GO:0051153~regulation of striated muscle cell differentiation	3	3.37079	0.0758024	CXCL9, CD53, CXCL10	83	93	16792	6.52623	1	0.4177	73.5786
277	GO:0051924~regulation of calcium ion transport	4	4.49438	0.0780183	CD84, CXCL9, CXCL11, CXCL10	83	204	16792	3.96693	1	0.425937	74.628
278	GO:1900542~regulation of purine nucleotide metabolic process	4	4.49438	0.0789095	GABBR1, CXCL9, CXCL11, CXCL10	83	205	16792	3.94758	1	0.428446	75.039
279	GO:0002643~regulation of tolerance induction	2	2.24719	0.0798871	IDO1, HLA-B	83	17	16792	23.8016	1	0.431289	75.4825
280	GO:1901741~positive regulation of myoblast fusion	2	2.24719	0.0798871	CXCL9, CD53	83	17	16792	23.8016	1	0.431289	75.4825
281	GO:0048535~lymph node development	2	2.24719	0.0798871	CXCL13, IL7R	83	17	16792	23.8016	1	0.431289	75.4825
282	GO:0070663~regulation of leukocyte proliferation	4	4.49438	0.08161	PTPRC, IKZF3, CCL8, IDO1	83	208	16792	3.89064	1	0.437192	76.2462
283	GO:0070233~negative regulation of T cell apoptotic process	2	2.24719	0.0843848	IDO1, DOCK8	83	18	16792	22.4793	1	0.447285	77.4294
284	GO:0006140~regulation of nucleotide metabolic process	4	4.49438	0.0852726	GABBR1, CXCL9, CXCL11, CXCL10	83	212	16792	3.81723	1	0.449592	77.7961
285	GO:1904064~positive regulation of cation transmembrane transport	3	3.37079	0.0858443	CXCL9, CXCL11, CXCL10	83	100	16792	6.0694	1	0.450609	78.0292
286	GO:0071887~leukocyte apoptotic process	3	3.37079	0.0887841	HCLS1, IDO1, DOCK8	83	102	16792	5.95039	1	0.460997	79.1922
287	GO:0090279~regulation of calcium ion import	3	3.37079	0.0887841	CXCL9, CXCL11, CXCL10	83	102	16792	5.95039	1	0.460997	79.1922
288	GO:0002534~cytokine production involved in inflammatory response	2	2.24719	0.0888608	GBP5, IDO1	83	19	16792	21.2961	1	0.46001	79.2218
289	GO:0035455~response to interferon-alpha	2	2.24719	0.0888608	IFIT3, IFITM1	83	19	16792	21.2961	1	0.46001	79.2218
290	GO:0008219~cell death	15	16.8539	0.0916911	IKZF3, HCLS1, STK17B, GZMB, IDO1, DOCK8, STAT1, AIM2, PLAC8, IFIT3, CARD16, CTSC, XAF1, MX1, SRGN	83	1958	16792	1.5499	1	0.469724	80.2851
291	GO:0006875~cellular metal ion homeostasis	6	6.74157	0.0920889	PTPRC, CXCL13, CXCL9, CCL8, CXCL11, CXCL10	83	491	16792	2.47226	1	0.469961	80.4304
292	GO:0051928~positive regulation of calcium ion transport	3	3.37079	0.0932494	CXCL9, CXCL11, CXCL10	83	105	16792	5.78038	1	0.473105	80.8484
293	GO:2000406~positive regulation of T cell migration	2	2.24719	0.0933152	CXCL13, CXCL10	83	20	16792	20.2313	1	0.47207	80.8719
294	GO:0045765~regulation of angiogenesis	4	4.49438	0.0947304	WARS, CXCL13, STAT1, CXCL10	83	222	16792	3.64528	1	0.476134	81.3698
295	GO:0080134~regulation of response to stress	11	12.3596	0.0950976	NLRC5, CD47, IFIH1, GBP5, PLEK, CCL8, SAMHD1, IDO1, HLA-B, STAT1, AIM2	83	1285	16792	1.73186	1	0.476231	81.497
296	GO:0030801~positive regulation of cyclic nucleotide metabolic process	3	3.37079	0.0962622	CXCL9, CXCL11, CXCL10	83	107	16792	5.67233	1	0.479298	81.895
297	GO:0014902~myotube differentiation	3	3.37079	0.0962622	CXCL9, CD53, CXCL10	83	107	16792	5.67233	1	0.479298	81.895
298	GO:0031334~positive regulation of protein complex assembly	4	4.49438	0.0966722	GBP5, PLEK, CXCL13, AIM2	83	224	16792	3.61274	1	0.479543	82.0332
299	GO:1901623~regulation of lymphocyte chemotaxis	2	2.24719	0.097748	CXCL13, CXCL10	83	21	16792	19.2679	1	0.482236	82.3911
300	GO:0060334~regulation of interferon-gamma-mediated signaling pathway	2	2.24719	0.097748	NLRC5, STAT1	83	21	16792	19.2679	1	0.482236	82.3911
301	GO:0032606~type I interferon production	3	3.37079	0.097779	NLRC5, IFIH1, ZBP1	83	108	16792	5.61981	1	0.481082	82.4013
302	GO:0048525~negative regulation of viral process	3	3.37079	0.097779	IFITM1, MX1, STAT1	83	108	16792	5.61981	1	0.481082	82.4013
303	GO:0008285~negative regulation of cell proliferation	7	7.86517	0.0984409	IFIT3, WARS, RARRES1, IFITM1, CCL8, IDO1, STAT1	83	651	16792	2.17541	1	0.482238	82.618
304	GO:0032940~secretion by cell	9	10.1124	0.0987568	CD84, GBP5, PLEK, CCL8, BTN3A2, AIM2, SRGN, LCP2, GBP1	83	966	16792	1.88491	1	0.482129	82.7205
